# Supplementary material for: Developmental Strategy and Validation of the Midwifery Interventions Classification (MIC): A Delphi Study Protocol and Results from the Developmental Phase
Source: Healthcare (Basel). 2023 Mar 22;11(6):919. doi: 10.3390/healthcare11060919 (PMC10048446; doi:10.3390/healthcare11060919)
Supplement: Supplementary file 1 [file healthcare-11-00919-s001.zip]

Archive with 1 entries (1 files):
- healthcare-2201410-supplementary.pdf
